# Supplementary material for: The Effect of Bee Venom and Melittin on Glioblastoma Cells in Zebrafish Model
Source: Molecules. 2025 Aug 7;30(15):3306. doi: 10.3390/molecules30153306 (PMC12348512; doi:10.3390/molecules30153306)
Supplement: Supplementary file 1 [file molecules-30-03306-s001.zip]

Archive with 1 entries (1 files):
- molecules-3761014-supplementary.pdf
